# Supplementary material for: ﻿Redescription of the giant Southeast Asian millipede Spirobolusmacrurus Pocock, 1893 and its assignment to the new genus Macrurobolus gen. nov. (Diplopoda, Spirobolida, Pachybolidae)
Source: Zookeys. 2022 Feb 22;1087:1–18. doi: 10.3897/zookeys.1087.71280 (PMC8888539; doi:10.3897/zookeys.1087.71280)
Supplement: XML Treatment for Macrurobolus [file zookeys.1087.71280-treatment1.xml]

<!DOCTYPE tp:taxon-treatment
  PUBLIC "-//TaxonX//DTD Taxonomic Treatment Publishing DTD v0 20100105//EN" "tax-treatment-NSO.dtd">
<tp:taxon-treatment xmlns:tp="http://www.plazi.org/taxpub"><tp:treatment-meta><kwd-group><label>Taxon classification</label><kwd>
                    <named-content content-type="kingdom">Animalia</named-content>
                  </kwd><kwd>
                    <named-content content-type="order">Spirobolida</named-content>
                  </kwd><kwd>
                    <named-content content-type="family">Pachybolidae</named-content>
                  </kwd></kwd-group><mixed-citation publication-type="journal"><person-group><name><surname>Pimvichai</surname><given-names>Piyatida</given-names></name><name><surname>Enghoff</surname><given-names>Henrik</given-names></name><name><surname>Backeljau</surname><given-names>Thierry</given-names></name></person-group><article-title>﻿Redescription of the giant Southeast Asian millipede <italic><tp:taxon-name><tp:taxon-name-part taxon-name-part-type="genus" reg="Spirobolus">Spirobolus</tp:taxon-name-part><tp:taxon-name-part taxon-name-part-type="species" reg="macrurus">macrurus</tp:taxon-name-part></tp:taxon-name></italic> Pocock, 1893 and its assignment to the new genus <italic><tp:taxon-name><tp:taxon-name-part taxon-name-part-type="genus" reg="Macrurobolus">Macrurobolus</tp:taxon-name-part></tp:taxon-name></italic> gen. nov. (<tp:taxon-name><tp:taxon-name-part taxon-name-part-type="class">Diplopoda</tp:taxon-name-part></tp:taxon-name>, <tp:taxon-name><tp:taxon-name-part taxon-name-part-type="order">Spirobolida</tp:taxon-name-part></tp:taxon-name>, <tp:taxon-name><tp:taxon-name-part taxon-name-part-type="family">Pachybolidae</tp:taxon-name-part></tp:taxon-name>)</article-title><source>Zookeys</source><day>22</day><month>02</month><year>2022</year><volume>1087</volume><fpage>1</fpage><lpage>18</lpage><pub-id pub-id-type="doi">10.3897/zookeys.1087.71280</pub-id></mixed-citation></tp:treatment-meta><tp:nomenclature><label>﻿Genus</label><tp:taxon-name>
                  <object-id xmlns:xlink="http://www.w3.org/1999/xlink" content-type="arpha" xlink:type="simple">9DB041FE-8530-5BD7-8CB8-C3F40FA5F9A4</object-id>
                  <tp:taxon-name-part taxon-name-part-type="genus" reg="Macrurobolus">Macrurobolus</tp:taxon-name-part>
                  <object-id xmlns:xlink="http://www.w3.org/1999/xlink" content-type="zoobank" xlink:type="simple">http://zoobank.org/A428FDFE-D777-4B7B-8D29-F603088A0AC2</object-id>
                </tp:taxon-name><tp:taxon-status xmlns:xlink="http://www.w3.org/1999/xlink" xlink:type="simple">gen. nov.</tp:taxon-status><xref ref-type="fig" rid="F1">Figures 1</xref><xref ref-type="fig" rid="F2">, 2</xref><xref ref-type="fig" rid="F3">, 3</xref><xref ref-type="fig" rid="F4">, 4</xref><xref ref-type="fig" rid="F5">, 5</xref></tp:nomenclature><tp:treatment-sec sec-type="diagnosis" id="SECID0EOGDK"><title>Diagnosis.</title><p>A genus of <tp:taxon-name><tp:taxon-name-part taxon-name-part-type="family">Pachybolidae</tp:taxon-name-part></tp:taxon-name> characterised by the following combination of characters: preanal ring with long process protruding beyond anal valves; the anterior gonopod telopodite distally abruptly narrowed, forming an extremely long, slender, elevated process curved caudad.</p></tp:treatment-sec><tp:treatment-sec sec-type="etymology" id="SECID0EZGDK"><title>Etymology.</title><p>The generic name is a combination of the name of the type species and “-bolus”, the ending of many pachybolid genus names.</p></tp:treatment-sec><tp:treatment-sec sec-type="type species" id="SECID0E5GDK"><title>Type species.</title><p><italic><tp:taxon-name><tp:taxon-name-part taxon-name-part-type="genus" reg="Macrurobolus">Macrurobolus</tp:taxon-name-part><tp:taxon-name-part taxon-name-part-type="species" reg="macrurus">macrurus</tp:taxon-name-part></tp:taxon-name></italic> (Pocock, 1893) comb. nov.</p><p><italic><tp:taxon-name><tp:taxon-name-part taxon-name-part-type="genus" reg="Spirobolus">Spirobolus</tp:taxon-name-part><tp:taxon-name-part taxon-name-part-type="species" reg="macrurus">macrurus</tp:taxon-name-part></tp:taxon-name></italic><xref ref-type="bibr" rid="B18">Pocock 1893</xref>: 396.</p><p><italic><tp:taxon-name><tp:taxon-name-part taxon-name-part-type="genus" reg="Tonkinbolus">Tonkinbolus</tp:taxon-name-part><tp:taxon-name-part taxon-name-part-type="species" reg="macrurus">macrurus</tp:taxon-name-part></tp:taxon-name></italic>: <xref ref-type="bibr" rid="B9">Hoffman 1962</xref>: 773.</p><p><italic><tp:taxon-name><tp:taxon-name-part taxon-name-part-type="genus" reg="Atopochetus">Atopochetus</tp:taxon-name-part><tp:taxon-name-part taxon-name-part-type="species" reg="macrurus">macrurus</tp:taxon-name-part></tp:taxon-name></italic>: <xref ref-type="bibr" rid="B15">Pimvichai et al. 2018</xref>: 174.</p><p>
                  <bold>
                    <italic>
                      <tp:taxon-name><tp:taxon-name-part taxon-name-part-type="genus" reg="Macrurobolus">Macrurobolus</tp:taxon-name-part><tp:taxon-name-part taxon-name-part-type="species" reg="macrurus">macrurus</tp:taxon-name-part></tp:taxon-name>
                    </italic>
                  </bold>
                </p></tp:treatment-sec><tp:treatment-sec sec-type="(Pocock, 1893), comb. nov" id="SECID0ESJDK"><title>(Pocock, 1893), comb. nov.</title><p>The original description was based exclusively on a female from “Kawkareet” (Tenasserim), Myanmar (see Distribution section for information on this locality). <xref ref-type="bibr" rid="B18">Pocock (1893)</xref> described the female external morphology and mentioned that this species differed from <italic><tp:taxon-name><tp:taxon-name-part taxon-name-part-type="genus" reg="Spirobolus">Spirobolus</tp:taxon-name-part><tp:taxon-name-part taxon-name-part-type="species" reg="caudulanus">caudulanus</tp:taxon-name-part></tp:taxon-name></italic> [= <italic><tp:taxon-name><tp:taxon-name-part taxon-name-part-type="genus" reg="Atopochetus">Atopochetus</tp:taxon-name-part><tp:taxon-name-part taxon-name-part-type="species" reg="caudulanus">caudulanus</tp:taxon-name-part></tp:taxon-name></italic> (Karsch, 1881)] and <italic><tp:taxon-name><tp:taxon-name-part taxon-name-part-type="genus" reg="Spirobolus">Spirobolus</tp:taxon-name-part><tp:taxon-name-part taxon-name-part-type="species" reg="moulmeinensis">moulmeinensis</tp:taxon-name-part></tp:taxon-name></italic> [= <italic><tp:taxon-name><tp:taxon-name-part taxon-name-part-type="genus" reg="Atopochetus">Atopochetus</tp:taxon-name-part><tp:taxon-name-part taxon-name-part-type="species" reg="moulmeinensis">moulmeinensis</tp:taxon-name-part></tp:taxon-name></italic> (Pocock, 1893)] by having a “much longer and thinner tail”.</p></tp:treatment-sec><tp:treatment-sec sec-type="material" id="SECID0EILDK"><title>Material studied.</title><p>Thailand, 1 ♂, 3 ♀♀; Tak Province, Mae Sot District, Wat Tham Inthanin; <named-content xmlns:xlink="http://www.w3.org/1999/xlink" content-type="dwc:verbatimCoordinates" xlink:type="simple"><named-content content-type="geo-json" specific-use="{&#34;type&#34;:&#34;Point&#34;,&#34;coordinates&#34;:[98.672500,16.766389]}" id="NCID0ERLDK" xlink:type="simple">16°45'59"N, 98°40'21"E</named-content></named-content>; 660 m a.s.l.; 27 July 2016; P. Pimvichai, T. Backeljau and P. Prasankok leg. (<named-content xmlns:xlink="http://www.w3.org/1999/xlink" content-type="dwc:institutional_code" xlink:type="simple">CUMZ</named-content>). • Myanmar, 1 ♂; Meetan; Fea; “ex typ.”; <named-content xmlns:xlink="http://www.w3.org/1999/xlink" content-type="dwc:institutional_code" xlink:type="simple">NHMD</named-content> 621698.</p></tp:treatment-sec><tp:treatment-sec sec-type="description" id="SECID0E5LDK"><title>Description of Thai specimens.</title><p>Adult male with 51 podous rings, no apodous rings. Length ca 11 cm, diameter ca 9.0 mm. Adult females with 48–51 podous rings, no apodous rings. Length ca 10–11 cm, diameter ca 10.0–10.4 mm.</p><p>Head capsule smooth, area below antennal sockets with wrinkles (Fig. <xref ref-type="fig" rid="F2">2A</xref>). Occipital furrow extending down between, but not beyond eyes; clypeal furrow reaching level of antennal sockets. Area below antennal sockets and eyes impressed, forming part of antennal furrow. Incisura lateralis open. 2+2 labral teeth, a row of labral setae, 1+1 supralabral setae (mentioned as “the labral region furnished with 4 punctures” by <xref ref-type="bibr" rid="B18">Pocock 1893</xref>: 401). Diameter of eyes ca half of interocular space; 9 vertical rows of ommatidia, 8 horizontal rows, 53–55 ommatidia per eye. Antennae short, not reaching beyond collum when stretched back, accommodated in a shallow furrow composed of a horizontal segment in the head capsule and a vertical segment in the mandibular cardo and stipes. Antennomere lengths 2 &gt; 3 = 5 &gt; 4 &gt; 6 &gt; 1 &gt; 7; antennomere 1 glabrous, 2 and 3 with some ventral setae, 4, 5 and 6 densely setose; 4 apical sensilla. Mandibles: stipes (Mst) broad at base, apically gradually narrowed. Gnathochilarium (Fig. <xref ref-type="fig" rid="F2">2B</xref>): each stipes (Gst) with 3 apical setae; each lamella lingualis with 2 setae, one behind the other. Basal part of mentum (Me) transversely wrinkled; basal part of stipites longitudinally wrinkled.</p><fig id="F2" position="float" orientation="portrait"><object-id xmlns:xlink="http://www.w3.org/1999/xlink" content-type="doi" xlink:type="simple">10.3897/zookeys.1087.71280.figure2</object-id><object-id xmlns:xlink="http://www.w3.org/1999/xlink" content-type="arpha" xlink:type="simple">AB015663-05F3-53C1-804D-0201B46CB3F1</object-id><label>Figure 2.</label><caption><p>External morphology of a male <italic><tp:taxon-name><tp:taxon-name-part taxon-name-part-type="genus" reg="Macrurobolus">Macrurobolus</tp:taxon-name-part><tp:taxon-name-part taxon-name-part-type="species" reg="macrurus">macrurus</tp:taxon-name-part></tp:taxon-name></italic> comb. nov. from Wat Tham Inthanin, Thailand, <named-content xmlns:xlink="http://www.w3.org/1999/xlink" content-type="dwc:institutional_code" xlink:type="simple">CUMZ</named-content>-D00147-1 <bold>A</bold> head, frontal view <bold>B</bold> gnathochilarium, ventral view <bold>C</bold> posterior end, lateral view <bold>D</bold> posterior end, latero-ventral view <bold>E</bold> midbody leg, latero-ventral view. Av = anal valves; Gst = gnathochilarial stipes; Me = mentum; Mst = mandibular stipes; Sub = subanal scale.</p></caption><graphic xmlns:xlink="http://www.w3.org/1999/xlink" xlink:href="zookeys-1087-001-g002.jpg" position="float" orientation="portrait" xlink:type="simple" id="oo_649234.jpg"><uri content-type="original_file" xlink:type="simple">https://binary.pensoft.net/fig/649234</uri></graphic></fig><p>Collum smooth, with a marginal furrow along lateral part of anterior margin; lateral lobes narrowly rounded, extending as far ventrad as the ventral margin of body ring 2.</p><p>Body rings 2–5 ventrally concave, hence with distinct ventrolateral “corners”. Body rings very smooth, parallel-sided in dorsal view. Prozona smooth. ‘Tergo-pleural’ suture visible on pro- and mesozona; mesozona ventrally with fine oblique striae, dorsally punctate; metazona ventrally with fine longitudinal striae, otherwise smooth. “Pleural” parts of rings with fine oblique striae. Sterna transversely striate. Ozopores from ring 6, situated in mesozona, ca 1/2 pore diameter in front of metazona (mentioned as “the repugnatorial pores situated in front of the transverse sulcus” by <xref ref-type="bibr" rid="B18">Pocock 1893</xref>: 401).</p><p>Telson smooth; preanal ring with slightly concave dorsal profile, with thick and long process protruding beyond anal valves (Fig. <xref ref-type="fig" rid="F2">2C</xref>). Anal valves (Av) impressed submarginally (Fig. <xref ref-type="fig" rid="F2">2D</xref>); margins hence distinctly protruding, liplike. Subanal scale (Sub) broadly triangular.</p><p>Legs (Fig. <xref ref-type="fig" rid="F2">2E</xref>): length of midbody legs 72–77% of body diameter in males, 54–56% of body diameter in females. Prefemur basally constricted, tarsus longer than other podomeres. First and second legs with 2 or 3 prefemoral, 2 or 3 femoral, 2 or 3 postfemoral, and 2–4 tibial setae, and 4 or 5 ventral and 1 dorsal apical setae on tarsi, numbers of setae reaching constancy from pair 3: each leg podomere from coxa to tibia with 1 seta; tarsi with 2 ventral apical and 1 dorsal apical seta, the apical ventral seta larger than the more basal one. Claw very slender, more than half as long as tarsus.</p><p>Colour. Living animal reddish brown except for grey pro- and mesozona (Fig. <xref ref-type="fig" rid="F4">4</xref>).</p><p>Male sexual characters. Tarsus from third to before the last 4 body rings with large ventral soft pad occupying entire ventral surface. Body ring 7 entirely fused ventrally, no trace of a suture. Tip of anterior gonopods visible when the animal is stretched out (not when it is rolled up).</p><p>Anterior gonopods (Fig. <xref ref-type="fig" rid="F3">3A, B, D, E</xref>) with triangular mesal sternal process, not reaching so far as the tip of coxae, apical margin bilobed, with basal longitudinal triangular ridge in posterior view. Coxa oval, apically gradually narrowed, rounded, projecting slightly beyond sternal process. Telopodite apically far overreaching coxa, distally abruptly narrowed, forming an extremely long, slender, elevated process curved caudad.</p><fig id="F3" position="float" orientation="portrait"><object-id xmlns:xlink="http://www.w3.org/1999/xlink" content-type="doi" xlink:type="simple">10.3897/zookeys.1087.71280.figure3</object-id><object-id xmlns:xlink="http://www.w3.org/1999/xlink" content-type="arpha" xlink:type="simple">2F14C890-1A0F-5D1F-8E26-58020A405DCD</object-id><label>Figure 3.</label><caption><p>Male (A–F, H–L) and female (G) genital parts of <italic><tp:taxon-name><tp:taxon-name-part taxon-name-part-type="genus" reg="Macrurobolus">Macrurobolus</tp:taxon-name-part><tp:taxon-name-part taxon-name-part-type="species" reg="macrurus">macrurus</tp:taxon-name-part></tp:taxon-name></italic> comb. nov. (specimens from Wat Tham Inthanin, Thailand, <named-content xmlns:xlink="http://www.w3.org/1999/xlink" content-type="dwc:institutional_code" xlink:type="simple">CUMZ</named-content>-D00147-1) <bold>A</bold> anterior gonopod, anterior view <bold>B</bold> anterior gonopod, posterior view <bold>C</bold> right posterior gonopod, posterior-mesal view <bold>D</bold> anterior gonopod, anterior view <bold>E</bold> anterior gonopod, posterior view <bold>F</bold> right posterior gonopod, posterior-mesal view <bold>G</bold> left female vulva, posterior mesal view <bold>H–L</bold><abbrev xmlns:xlink="http://www.w3.org/1999/xlink" xlink:title="scanning electron microscopy" id="ABBRID0ECQDK" xlink:type="simple">SEM</abbrev><bold>H</bold> left posterior gonopod, posterior-mesal view <bold>I</bold> tip of posterior gonopod, mesal view <bold>J</bold> apical part of posterior gonopod, mesal view <bold>K</bold> spiny lamellae near tip of posterior gonopod, mesal view <bold>L</bold> meso-distad process of posterior gonopod, posterior-mesal view. at = anterior gonopod telopodite; av = anterior valve; cx = coxa; pt = posterior gonopod telopodite; pv = posterior valve; st = sternum.</p></caption><graphic xmlns:xlink="http://www.w3.org/1999/xlink" xlink:href="zookeys-1087-001-g003.jpg" position="float" orientation="portrait" xlink:type="simple" id="oo_649235.jpg"><uri content-type="original_file" xlink:type="simple">https://binary.pensoft.net/fig/649235</uri></graphic></fig><p>Posterior gonopods (Fig. <xref ref-type="fig" rid="F3">3C, F, H–I</xref>) strongly curved mesad, laterally with a massive ridge; with efferent canal (<xref ref-type="bibr" rid="B5">Enghoff 2011</xref>) running along mesal margin terminating in slender, pointed meso-distad process, covered with fine hairlike spinules (Fig. <xref ref-type="fig" rid="F3">3L</xref>); tip of posterior gonopod concave, apically ending in a rounded lobe (Fig. <xref ref-type="fig" rid="F3">3I</xref>, showed serrated margin, dorsally covered with short spines); with spiny lamellae mesally near tip.</p><fig id="F4" position="float" orientation="portrait"><object-id xmlns:xlink="http://www.w3.org/1999/xlink" content-type="doi" xlink:type="simple">10.3897/zookeys.1087.71280.figure4</object-id><object-id xmlns:xlink="http://www.w3.org/1999/xlink" content-type="arpha" xlink:type="simple">25598488-B0BC-57DD-8AB1-1137B369302C</object-id><label>Figure 4.</label><caption><p>Live female <italic><tp:taxon-name><tp:taxon-name-part taxon-name-part-type="genus" reg="Macrurobolus">Macrurobolus</tp:taxon-name-part><tp:taxon-name-part taxon-name-part-type="species" reg="macrurus">macrurus</tp:taxon-name-part></tp:taxon-name></italic> comb. nov. from Wat Tham Inthanin, Thailand (<named-content xmlns:xlink="http://www.w3.org/1999/xlink" content-type="dwc:institutional_code" xlink:type="simple">CUMZ</named-content>-D00147-3).</p></caption><graphic xmlns:xlink="http://www.w3.org/1999/xlink" xlink:href="zookeys-1087-001-g004.jpg" position="float" orientation="portrait" xlink:type="simple" id="oo_649236.jpg"><uri content-type="original_file" xlink:type="simple">https://binary.pensoft.net/fig/649236</uri></graphic></fig><p>Female vulvae (Fig. <xref ref-type="fig" rid="F3">3G</xref>). Valves prominent, of equal size; basally with open space between free margins.</p></tp:treatment-sec><tp:treatment-sec sec-type="DNA barcode" id="SECID0EJSDK"><title>DNA barcode.</title><p>The GenBank accession number of the COI barcode of the Thai specimen is <ext-link xmlns:xlink="http://www.w3.org/1999/xlink" ext-link-type="gen" xlink:href="MZ905519" xlink:type="simple">MZ905519</ext-link> (voucher code <named-content xmlns:xlink="http://www.w3.org/1999/xlink" content-type="dwc:institutional_code" xlink:type="simple">CUMZ</named-content>-D00147).</p></tp:treatment-sec><tp:treatment-sec sec-type="ecology" id="SECID0ETSDK"><title>Ecology</title><p>. Found under leaf litter.</p></tp:treatment-sec><tp:treatment-sec sec-type="Notes on the male from Meetan, Myanmar" id="SECID0EYSDK"><title>Notes on the male from Meetan, Myanmar.</title><p>This specimen is labelled as “ex typ” in the <named-content xmlns:xlink="http://www.w3.org/1999/xlink" content-type="dwc:institutional_code" xlink:type="simple">NHMD</named-content> collection and was, like the female type specimen, collected by Fea. It agrees with the Thai male in all characters, including all details of gonopod shape, with the following exceptions: Colour after &gt; 100 years in alcohol is faded, but there is still a clear contrast between greyish pro- and mesozone and reddish-brown metazona. Size: length ca 8 cm, diameter 6.7 mm, 50 podous rings, no apodous rings in front of telson. Head capsule smooth. 11 vertical rows of ommatidia, of which 3 are very incomplete, 7 horizontal rows, 47 ommatidia per eye. Antennomeres 2–4 with some ventral setae, 5 and 6 densely setose. Gnathochilarium not dissected.</p></tp:treatment-sec><tp:treatment-sec sec-type="distribution" id="SECID0ECTDK"><title>Distribution.</title><p>Tak Province, Thailand; Kawkareet (Tenasserim) and Meetan, Myanmar (Fig. <xref ref-type="fig" rid="F5">5</xref>). The names Kawkareet and Meetan do not appear on maps available to us. However, <xref ref-type="bibr" rid="B2">Brandis (2002</xref>: 1312) mentioned “Meetan (= Mitan Chaung (= river) <named-content xmlns:xlink="http://www.w3.org/1999/xlink" content-type="dwc:verbatimCoordinates" xlink:type="simple"><named-content content-type="geo-json" specific-use="{&#34;type&#34;:&#34;Point&#34;,&#34;coordinates&#34;:[98.400000,15.983333]}" id="NCID0ETTDK" xlink:type="simple">15°59'00"N 98°24'00"E</named-content></named-content> at the south-west slope of the Dawna mountain”, whereas <xref ref-type="bibr" rid="B19">Randall and Page (2012</xref>: 344) located Meetan at “<named-content xmlns:xlink="http://www.w3.org/1999/xlink" content-type="dwc:verbatimCoordinates" xlink:type="simple"><named-content content-type="geo-json" specific-use="{&#34;type&#34;:&#34;Point&#34;,&#34;coordinates&#34;:[98.240000,16.555556]}" id="NCID0E6TDK" xlink:type="simple">16.555556°N, 98.24°E</named-content></named-content> (coordinates estimated)”. <xref ref-type="bibr" rid="B1">Annandale (1911</xref>: 118) stated that Kawkareet refers to Kawkareik and remarked in a footnote that “This locality [i.e. Kawkareik] is often referred to in zoological literature as Kawkareet or Kawkarit, or even Kokarit”. Finally, <xref ref-type="bibr" rid="B13">Likhitrakarn et al. (2017)</xref> located Kawkareet (= Kawkareik) at <named-content xmlns:xlink="http://www.w3.org/1999/xlink" content-type="dwc:verbatimCoordinates" xlink:type="simple"><named-content content-type="geo-json" specific-use="{&#34;type&#34;:&#34;Point&#34;,&#34;coordinates&#34;:[98.240000,16.555556]}" id="NCID0EPUDK" xlink:type="simple">16°33'20"N, 98°14'24"E</named-content></named-content> and Meetan (= Mi Tan) at <named-content xmlns:xlink="http://www.w3.org/1999/xlink" content-type="dwc:verbatimCoordinates" xlink:type="simple"><named-content content-type="geo-json" specific-use="{&#34;type&#34;:&#34;Point&#34;,&#34;coordinates&#34;:[98.390278,16.003333]}" id="NCID0EXUDK" xlink:type="simple">16°00'12"N, 98°23'25"E</named-content></named-content>.</p><fig id="F5" position="float" orientation="portrait"><object-id xmlns:xlink="http://www.w3.org/1999/xlink" content-type="doi" xlink:type="simple">10.3897/zookeys.1087.71280.figure5</object-id><object-id xmlns:xlink="http://www.w3.org/1999/xlink" content-type="arpha" xlink:type="simple">8C6E95C2-571D-50C8-AE15-0D3521B8AF22</object-id><label>Figure 5.</label><caption><p>Distribution of <italic><tp:taxon-name><tp:taxon-name-part taxon-name-part-type="genus" reg="Macrurobolus">Macrurobolus</tp:taxon-name-part><tp:taxon-name-part taxon-name-part-type="species" reg="macrurus">macrurus</tp:taxon-name-part></tp:taxon-name></italic> comb. nov.</p></caption><graphic xmlns:xlink="http://www.w3.org/1999/xlink" xlink:href="zookeys-1087-001-g005.jpg" position="float" orientation="portrait" xlink:type="simple" id="oo_649237.jpg"><uri content-type="original_file" xlink:type="simple">https://binary.pensoft.net/fig/649237</uri></graphic></fig></tp:treatment-sec><tp:treatment-sec><!--Section generated to contain objects referenced in tp:taxon-treatment.--><fig id="F1" position="float" orientation="portrait"><object-id xmlns:xlink="http://www.w3.org/1999/xlink" content-type="doi" xlink:type="simple">10.3897/zookeys.1087.71280.figure1</object-id><object-id xmlns:xlink="http://www.w3.org/1999/xlink" content-type="arpha" xlink:type="simple">E0325800-660A-53BC-ABBA-56364EC6DF86</object-id><label>Figure 1.</label><caption><p>Phylogenetic relationships of pachybolid and several other spirobolidan millipede species based on maximum likelihood analysis (<abbrev xmlns:xlink="http://www.w3.org/1999/xlink" xlink:title="maximum likelihood" id="ABBRID0EW6CK" xlink:type="simple">ML</abbrev>) of a 660 bp COI gene fragment. Numbers at nodes indicate branch support based on bootstrapping (<abbrev xmlns:xlink="http://www.w3.org/1999/xlink" xlink:title="maximum likelihood" id="ABBRID0E16CK" xlink:type="simple">ML</abbrev>) / posterior probabilities (<abbrev xmlns:xlink="http://www.w3.org/1999/xlink" xlink:title="Bayesian inference" id="ABBRID0E56CK" xlink:type="simple">BI</abbrev>) / bootstrapping (<abbrev xmlns:xlink="http://www.w3.org/1999/xlink" xlink:title="neighbor-joining" id="ABBRID0ECADK" xlink:type="simple">NJ</abbrev>). Scale bar: 0.3 substitutions/site. # indicates branches with &lt; 50% <abbrev xmlns:xlink="http://www.w3.org/1999/xlink" xlink:title="maximum likelihood" id="ABBRID0EGADK" xlink:type="simple">ML</abbrev> and <abbrev xmlns:xlink="http://www.w3.org/1999/xlink" xlink:title="neighbor-joining" id="ABBRID0EKADK" xlink:type="simple">NJ</abbrev> bootstrap support or &lt; 0.95 posterior probability, - indicates non-supported branches. The coloured areas mark the <tp:taxon-name><tp:taxon-name-part taxon-name-part-type="family">Pseudospirobolellidae</tp:taxon-name-part></tp:taxon-name> (minus <italic><tp:taxon-name><tp:taxon-name-part taxon-name-part-type="genus" reg="Benoitolus">Benoitolus</tp:taxon-name-part></tp:taxon-name></italic>) (purple), <tp:taxon-name><tp:taxon-name-part taxon-name-part-type="subfamily">Trigoniulinae</tp:taxon-name-part></tp:taxon-name> (red), and non-trigoniuline <tp:taxon-name><tp:taxon-name-part taxon-name-part-type="family">Pachybolidae</tp:taxon-name-part></tp:taxon-name> (plus <italic><tp:taxon-name><tp:taxon-name-part taxon-name-part-type="genus" reg="Benoitolus">Benoitolus</tp:taxon-name-part></tp:taxon-name></italic>) (yellow).</p></caption><graphic xmlns:xlink="http://www.w3.org/1999/xlink" xlink:href="zookeys-1087-001-g001.jpg" position="float" orientation="portrait" xlink:type="simple" id="oo_649233.jpg"><uri content-type="original_file" xlink:type="simple">https://binary.pensoft.net/fig/649233</uri></graphic></fig></tp:treatment-sec><ref-list><ref id="B18"><mixed-citation xmlns:xlink="http://www.w3.org/1999/xlink" xlink:type="simple"><person-group><name name-style="western"><surname>Pocock</surname><given-names>RI</given-names></name></person-group> (<year>1893</year>) <article-title>Viaggio di Leonardo Fea in Birmania e regioni vicine LV. On the <tp:taxon-name><tp:taxon-name-part taxon-name-part-type="above-genus">Myriopoda</tp:taxon-name-part></tp:taxon-name> of Burma. Pt 3. Report upon the <tp:taxon-name><tp:taxon-name-part taxon-name-part-type="family">Julidae</tp:taxon-name-part></tp:taxon-name>, <tp:taxon-name><tp:taxon-name-part taxon-name-part-type="family">Chordeumidae</tp:taxon-name-part></tp:taxon-name> and <tp:taxon-name><tp:taxon-name-part taxon-name-part-type="family">Polyzonidae</tp:taxon-name-part></tp:taxon-name> collected by Sig. L. Fea and Mr. E.W. Oates.</article-title><source>Annali del Museo civico di Storia naturale di Genova</source><volume>33</volume>: <fpage>386</fpage>–<lpage>406</lpage>.</mixed-citation></ref><ref id="B9"><mixed-citation xmlns:xlink="http://www.w3.org/1999/xlink" xlink:type="simple"><person-group><name name-style="western"><surname>Hoffman</surname><given-names>RL</given-names></name></person-group> (<year>1962</year>) <article-title>Studies on spiroboloid millipeds IV. Systematic and nomenclatorial notes on the family <tp:taxon-name><tp:taxon-name-part taxon-name-part-type="family">Pachybolidae</tp:taxon-name-part></tp:taxon-name>.</article-title><source>Revue Suisse de Zoologie</source><volume>69</volume>: <fpage>759</fpage>–<lpage>783</lpage>. <ext-link xlink:type="simple" ext-link-type="doi" xlink:href="10.5962/bhl.part.75592">https://doi.org/10.5962/bhl.part.75592</ext-link></mixed-citation></ref><ref id="B15"><mixed-citation xmlns:xlink="http://www.w3.org/1999/xlink" xlink:type="simple"><person-group><name name-style="western"><surname>Pimvichai</surname><given-names>P</given-names></name><name name-style="western"><surname>Enghoff</surname><given-names>H</given-names></name><name name-style="western"><surname>Panha</surname><given-names>S</given-names></name><name name-style="western"><surname>Backeljau</surname><given-names>T</given-names></name></person-group> (<year>2018</year>) <article-title>Morphological and mitochondrial DNA data reshuffle the taxonomy of the genera <italic><tp:taxon-name><tp:taxon-name-part taxon-name-part-type="genus">Atopochetus</tp:taxon-name-part></tp:taxon-name></italic> Attems, <italic><tp:taxon-name><tp:taxon-name-part taxon-name-part-type="genus">Litostrophus</tp:taxon-name-part></tp:taxon-name></italic> Chamberlin and <italic><tp:taxon-name><tp:taxon-name-part taxon-name-part-type="genus">Tonkinbolus</tp:taxon-name-part></tp:taxon-name></italic> Verhoeff (<tp:taxon-name><tp:taxon-name-part taxon-name-part-type="class">Diplopoda</tp:taxon-name-part></tp:taxon-name>: <tp:taxon-name><tp:taxon-name-part taxon-name-part-type="order">Spirobolida</tp:taxon-name-part></tp:taxon-name>: <tp:taxon-name><tp:taxon-name-part taxon-name-part-type="family">Pachybolidae</tp:taxon-name-part></tp:taxon-name>), with descriptions of nine new species.</article-title><source>Invertebrate Systematics</source><volume>32</volume>: <fpage>159</fpage>–<lpage>195</lpage>. <ext-link xlink:type="simple" ext-link-type="doi" xlink:href="10.1071/IS17052">https://doi.org/10.1071/IS17052</ext-link></mixed-citation></ref><ref id="B5"><mixed-citation xmlns:xlink="http://www.w3.org/1999/xlink" xlink:type="simple"><person-group><name name-style="western"><surname>Enghoff</surname><given-names>H</given-names></name></person-group> (<year>2011</year>) <article-title>East African giant millipedes of the tribe <tp:taxon-name><tp:taxon-name-part taxon-name-part-type="tribe">Pachybolini</tp:taxon-name-part></tp:taxon-name> (<tp:taxon-name><tp:taxon-name-part taxon-name-part-type="class">Diplopoda</tp:taxon-name-part></tp:taxon-name>, <tp:taxon-name><tp:taxon-name-part taxon-name-part-type="order">Spirobolida</tp:taxon-name-part></tp:taxon-name>, <tp:taxon-name><tp:taxon-name-part taxon-name-part-type="family">Pachybolidae</tp:taxon-name-part></tp:taxon-name>).</article-title><source>Zootaxa</source><volume>2753</volume>: <fpage>1</fpage>–<lpage>41</lpage>. <ext-link xlink:type="simple" ext-link-type="doi" xlink:href="10.11646/zootaxa.2753.1.1">https://doi.org/10.11646/zootaxa.2753.1.1</ext-link></mixed-citation></ref><ref id="B2"><mixed-citation xmlns:xlink="http://www.w3.org/1999/xlink" xlink:type="simple"><person-group><name name-style="western"><surname>Brandis</surname><given-names>D</given-names></name></person-group> (<year>2002</year>) <article-title>On the taxonomic status and biogeography of the <tp:taxon-name><tp:taxon-name-part taxon-name-part-type="family">Isolapotamidae</tp:taxon-name-part></tp:taxon-name> Bott, 1970 (<tp:taxon-name><tp:taxon-name-part taxon-name-part-type="order">Decapoda</tp:taxon-name-part></tp:taxon-name>, <tp:taxon-name><tp:taxon-name-part taxon-name-part-type="infraorder">Brachyura</tp:taxon-name-part></tp:taxon-name>).</article-title><source>Journal of Natural History</source><volume>36</volume>: <fpage>1291</fpage>–<lpage>1339</lpage>. <ext-link xlink:type="simple" ext-link-type="doi" xlink:href="10.1080/00222930110051743">https://doi.org/10.1080/00222930110051743</ext-link></mixed-citation></ref><ref id="B19"><mixed-citation xmlns:xlink="http://www.w3.org/1999/xlink" xlink:type="simple"><person-group><name name-style="western"><surname>Randall</surname><given-names>ZS</given-names></name><name name-style="western"><surname>Page</surname><given-names>LM</given-names></name></person-group> (<year>2012</year>) <article-title>Resurrection of the genus <italic><tp:taxon-name><tp:taxon-name-part taxon-name-part-type="genus">Homalopteroides</tp:taxon-name-part></tp:taxon-name></italic> (<tp:taxon-name><tp:taxon-name-part taxon-name-part-type="subclass">Teleostei</tp:taxon-name-part></tp:taxon-name>: <tp:taxon-name><tp:taxon-name-part taxon-name-part-type="family">Balitoridae</tp:taxon-name-part></tp:taxon-name>) with a redescription of <italic><tp:taxon-name><tp:taxon-name-part taxon-name-part-type="genus">H.</tp:taxon-name-part><tp:taxon-name-part taxon-name-part-type="species">modestus</tp:taxon-name-part></tp:taxon-name></italic> (Vinciguerra 1890).</article-title><source>Zootaxa</source><volume>3586</volume>: <fpage>329</fpage>–<lpage>346</lpage>. <ext-link xlink:type="simple" ext-link-type="doi" xlink:href="10.11646/zootaxa.3586.1.31">https://doi.org/10.11646/zootaxa.3586.1.31</ext-link></mixed-citation></ref><ref id="B1"><mixed-citation xmlns:xlink="http://www.w3.org/1999/xlink" xlink:type="simple"><person-group><name name-style="western"><surname>Annandale</surname><given-names>N</given-names></name></person-group> (<year>1911</year>) The Fauna of Britih India, including Ceylon and Burma. Freshwater Sponges, Hydroids &amp; <tp:taxon-name><tp:taxon-name-part taxon-name-part-type="phylum">Polyzoa</tp:taxon-name-part></tp:taxon-name>. Taylor and Francis, London.</mixed-citation></ref><ref id="B13"><mixed-citation xmlns:xlink="http://www.w3.org/1999/xlink" xlink:type="simple"><person-group><name name-style="western"><surname>Likhitrakarn</surname><given-names>N</given-names></name><name name-style="western"><surname>Jirapatrasilp</surname><given-names>P</given-names></name><name name-style="western"><surname>Golovatch</surname><given-names>S</given-names></name><name name-style="western"><surname>Panha</surname><given-names>S</given-names></name></person-group> (<year>2017</year>) <article-title>A checklist of the millipedes (<tp:taxon-name><tp:taxon-name-part taxon-name-part-type="class">Diplopoda</tp:taxon-name-part></tp:taxon-name>) of Myanmar, with an updated list of Leonardo Fea’s collecting localities.</article-title><source>Zootaxa</source><volume>4350</volume>: <fpage>001</fpage>–<lpage>0046</lpage>. <ext-link xlink:type="simple" ext-link-type="doi" xlink:href="10.11646/zootaxa.4350.1.1">https://doi.org/10.11646/zootaxa.4350.1.1</ext-link></mixed-citation></ref></ref-list></tp:taxon-treatment>
