# Supplementary material for: ﻿Redescription of the giant Southeast Asian millipede Spirobolusmacrurus Pocock, 1893 and its assignment to the new genus Macrurobolus gen. nov. (Diplopoda, Spirobolida, Pachybolidae)
Source: Zookeys. 2022 Feb 22;1087:1–18. doi: 10.3897/zookeys.1087.71280 (PMC8888539; doi:10.3897/zookeys.1087.71280)
Supplement: Supplementary material 2 — Table S2 [file zookeys-1087-001-s002.xlsx]

## Sheet: MatrixOutput
Macrurobolus macrurus comb. nov.	1	2	3	4	5	6	7	8	9	10	11	12	13	14	15	16	17	18	19	20	21	22	23	24	25	26	27	28	29	30	31	32	33	34	35	36	37	38	39	40	41	42	43	44	45	46
Apeuthes longeligulatus TPP	0.183333
?Apeuthes spininavis ABB	0.181818	0.140909
Apeuthes fimbriatus BMP1	0.210606	0.148485	0.162121
Apeuthes pollex SML	0.183333	0.143939	0.148485	0.148485
Apeuthes pollex SMR	0.180303	0.139394	0.140909	0.148485	0.0590909
Apeuthes pollex WTS	0.181818	0.154545	0.15	0.14697	0.0409091	0.0742424
Apeuthes maculatus Amc	0.165152	0.110606	0.121212	0.142424	0.112121	0.106061	0.113636
Apeuthes maculatus Am26	0.181818	0.125758	0.136364	0.151515	0.130303	0.125758	0.133333	0.0333333
Atopochetus anaticeps SVL	0.156061	0.20303	0.190909	0.225758	0.181818	0.178788	0.187879	0.186364	0.19697
Atopochetus dollfusii DOL	0.140909	0.190909	0.195455	0.221212	0.192424	0.190909	0.20303	0.19697	0.207576	0.109091
Atopochetus helix SPT	0.151515	0.227273	0.192424	0.219697	0.2	0.210606	0.204545	0.212121	0.221212	0.142424	0.130303
Atopochetus moulmeinensis TAK	0.168182	0.222727	0.215152	0.228788	0.222727	0.234848	0.230303	0.224242	0.230303	0.142424	0.122727	0.145455
Atopochetus setiferus HPT	0.143939	0.2	0.19697	0.221212	0.180303	0.180303	0.192424	0.192424	0.201515	0.0787879	0.0909091	0.137879	0.133333
Atopochetus spinimargo Ton27	0.166667	0.216667	0.215152	0.215152	0.210606	0.20303	0.201515	0.216667	0.218182	0.151515	0.136364	0.142424	0.162121	0.136364
Atopochetus truncatus SML	0.145455	0.19697	0.198485	0.215152	0.195455	0.187879	0.209091	0.192424	0.206061	0.130303	0.10303	0.122727	0.136364	0.118182	0.140909
Atopochetus uncinatus KMR	0.160606	0.209091	0.20303	0.213636	0.193939	0.201515	0.195455	0.204545	0.216667	0.133333	0.143939	0.140909	0.145455	0.127273	0.145455	0.127273
Atopochetus weseneri Tos29	0.156061	0.206061	0.20303	0.212121	0.209091	0.204545	0.216667	0.19697	0.209091	0.143939	0.121212	0.140909	0.133333	0.121212	0.160606	0.101515	0.128788
Aulacobolus uncopygus Auc	0.166667	0.168182	0.177273	0.19697	0.159091	0.165152	0.166667	0.169697	0.183333	0.181818	0.183333	0.201515	0.213636	0.187879	0.216667	0.192424	0.19697	0.215152
Coxobolellus albiceps Stpw	0.209091	0.183333	0.209091	0.2	0.175758	0.166667	0.184848	0.178788	0.189394	0.2	0.216667	0.215152	0.236364	0.216667	0.230303	0.210606	0.213636	0.222727	0.178788
Coxobolellus compactogonus SKR	0.227273	0.183333	0.192424	0.207576	0.187879	0.177273	0.190909	0.193939	0.206061	0.206061	0.213636	0.224242	0.242424	0.212121	0.227273	0.213636	0.210606	0.219697	0.193939	0.137879
Coxobolellus fuscus HKK	0.218182	0.186364	0.198485	0.2	0.172727	0.175758	0.178788	0.20303	0.212121	0.19697	0.215152	0.216667	0.237879	0.2	0.231818	0.225758	0.20303	0.231818	0.190909	0.116667	0.130303
Coxobolellus nodosus SPW	0.207576	0.180303	0.19697	0.218182	0.183333	0.192424	0.190909	0.19697	0.204545	0.213636	0.2	0.210606	0.236364	0.212121	0.230303	0.216667	0.219697	0.228788	0.180303	0.106061	0.134848	0.113636
Coxobolellus serratus KKL	0.212121	0.180303	0.2	0.20303	0.175758	0.183333	0.180303	0.178788	0.198485	0.201515	0.209091	0.221212	0.234848	0.204545	0.227273	0.213636	0.219697	0.219697	0.190909	0.125758	0.140909	0.119697	0.130303
Coxobolellus simplex TNP	0.204545	0.175758	0.178788	0.20303	0.178788	0.178788	0.177273	0.186364	0.2	0.207576	0.215152	0.210606	0.231818	0.218182	0.227273	0.227273	0.230303	0.216667	0.198485	0.131818	0.119697	0.122727	0.121212	0.113636
Coxobolellus tenebris TPL	0.216667	0.186364	0.180303	0.209091	0.175758	0.178788	0.177273	0.183333	0.195455	0.210606	0.222727	0.227273	0.25	0.216667	0.239394	0.234848	0.227273	0.230303	0.192424	0.128788	0.104545	0.116667	0.122727	0.140909	0.109091
Coxobolellus tigris TYE	0.230303	0.190909	0.212121	0.218182	0.2	0.19697	0.204545	0.2	0.2	0.193939	0.222727	0.224242	0.24697	0.206061	0.240909	0.215152	0.216667	0.218182	0.209091	0.128788	0.139394	0.121212	0.130303	0.119697	0.130303	0.145455
Coxobolellus transversalis Stpg	0.207576	0.184848	0.201515	0.206061	0.181818	0.177273	0.187879	0.180303	0.190909	0.198485	0.20303	0.198485	0.228788	0.206061	0.210606	0.204545	0.216667	0.222727	0.184848	0.080303	0.145455	0.116667	0.107576	0.124242	0.124242	0.143939	0.133333
Coxobolellus valvatus BRC	0.206061	0.168182	0.189394	0.201515	0.157576	0.163636	0.172727	0.174242	0.183333	0.201515	0.206061	0.20303	0.237879	0.204545	0.228788	0.216667	0.216667	0.219697	0.172727	0.104545	0.134848	0.112121	0.0651515	0.128788	0.115152	0.121212	0.125758	0.106061
Paraspirobolus lucifugus	0.245455	0.245455	0.219697	0.228788	0.219697	0.218182	0.216667	0.221212	0.233333	0.227273	0.233333	0.228788	0.228788	0.230303	0.234848	0.231818	0.228788	0.243939	0.237879	0.240909	0.233333	0.234848	0.239394	0.25303	0.25303	0.240909	0.240909	0.240909	0.234848
Leptogoniulus sorornus BTN	0.175758	0.160606	0.143939	0.160606	0.143939	0.139394	0.148485	0.133333	0.143939	0.180303	0.181818	0.193939	0.209091	0.186364	0.204545	0.189394	0.215152	0.215152	0.168182	0.207576	0.19697	0.2	0.193939	0.190909	0.183333	0.19697	0.198485	0.193939	0.187879	0.243939
Litostrophus chamaeleon PPT	0.136364	0.195455	0.193939	0.198485	0.183333	0.175758	0.195455	0.183333	0.193939	0.166667	0.162121	0.151515	0.175758	0.159091	0.180303	0.15	0.168182	0.166667	0.190909	0.19697	0.212121	0.198485	0.204545	0.201515	0.209091	0.213636	0.198485	0.207576	0.204545	0.236364	0.184848
Litostrophus saraburensis PKS	0.113636	0.180303	0.178788	0.195455	0.175758	0.174242	0.178788	0.160606	0.172727	0.156061	0.14697	0.151515	0.168182	0.14697	0.162121	0.137879	0.157576	0.178788	0.175758	0.184848	0.204545	0.193939	0.186364	0.19697	0.201515	0.201515	0.20303	0.178788	0.186364	0.239394	0.181818	0.113636
Litostrophus segregatus Ls19	0.128788	0.186364	0.189394	0.198485	0.178788	0.184848	0.189394	0.183333	0.2	0.130303	0.133333	0.151515	0.163636	0.128788	0.15	0.140909	0.140909	0.168182	0.183333	0.210606	0.213636	0.210606	0.212121	0.204545	0.215152	0.213636	0.209091	0.204545	0.2	0.25	0.181818	0.112121	0.0924242
Madabolus maximus Mm4	0.193939	0.204545	0.175758	0.2	0.193939	0.190909	0.19697	0.19697	0.207576	0.210606	0.2	0.193939	0.222727	0.215152	0.210606	0.20303	0.20303	0.215152	0.177273	0.204545	0.231818	0.219697	0.206061	0.215152	0.215152	0.239394	0.219697	0.212121	0.19697	0.240909	0.204545	0.192424	0.183333	0.195455
Narceus annularis	0.2	0.206061	0.198485	0.195455	0.212121	0.213636	0.207576	0.206061	0.216667	0.225758	0.201515	0.212121	0.224242	0.207576	0.204545	0.204545	0.210606	0.210606	0.201515	0.218182	0.233333	0.213636	0.227273	0.219697	0.221212	0.231818	0.216667	0.215152	0.215152	0.206061	0.206061	0.204545	0.204545	0.207576	0.19697
Parabolus dimorphus Pd34	0.201515	0.206061	0.210606	0.216667	0.193939	0.193939	0.190909	0.20303	0.212121	0.184848	0.201515	0.189394	0.215152	0.183333	0.19697	0.207576	0.186364	0.206061	0.189394	0.180303	0.215152	0.186364	0.183333	0.195455	0.19697	0.20303	0.172727	0.192424	0.178788	0.25303	0.212121	0.186364	0.183333	0.201515	0.171212	0.201515
Pelmatojulus tigrinus Pt2	0.184848	0.184848	0.178788	0.193939	0.184848	0.171212	0.190909	0.169697	0.183333	0.215152	0.216667	0.204545	0.233333	0.218182	0.233333	0.215152	0.216667	0.224242	0.163636	0.20303	0.201515	0.2	0.207576	0.221212	0.219697	0.224242	0.201515	0.210606	0.189394	0.239394	0.186364	0.198485	0.198485	0.198485	0.180303	0.193939	0.186364
Pelmatojulus togoensis Pto6	0.206061	0.190909	0.198485	0.178788	0.177273	0.172727	0.174242	0.181818	0.198485	0.213636	0.218182	0.219697	0.224242	0.204545	0.201515	0.206061	0.19697	0.207576	0.171212	0.189394	0.2	0.19697	0.189394	0.192424	0.206061	0.2	0.198485	0.19697	0.181818	0.24697	0.181818	0.181818	0.181818	0.189394	0.192424	0.20303	0.175758	0.165152
Pseudospirobolellus avernus GPG	0.213636	0.212121	0.193939	0.234848	0.190909	0.19697	0.19697	0.20303	0.218182	0.212121	0.218182	0.216667	0.227273	0.212121	0.230303	0.215152	0.233333	0.228788	0.195455	0.20303	0.210606	0.198485	0.209091	0.204545	0.210606	0.207576	0.20303	0.201515	0.206061	0.215152	0.193939	0.231818	0.210606	0.212121	0.212121	0.216667	0.231818	0.198485	0.210606
Pseudospirobolellus sp. KCS	0.230303	0.218182	0.224242	0.215152	0.221212	0.215152	0.212121	0.228788	0.234848	0.228788	0.230303	0.213636	0.227273	0.231818	0.224242	0.222727	0.225758	0.227273	0.218182	0.215152	0.221212	0.212121	0.212121	0.216667	0.222727	0.230303	0.224242	0.216667	0.216667	0.222727	0.212121	0.228788	0.222727	0.216667	0.239394	0.222727	0.213636	0.221212	0.222727	0.139394
Rhinocricus parcus Rp49	0.239394	0.236364	0.225758	0.225758	0.227273	0.225758	0.218182	0.233333	0.239394	0.240909	0.207576	0.216667	0.218182	0.236364	0.210606	0.234848	0.216667	0.227273	0.221212	0.24697	0.245455	0.24697	0.248485	0.24697	0.254545	0.25303	0.242424	0.24697	0.240909	0.222727	0.222727	0.218182	0.230303	0.228788	0.222727	0.2	0.228788	0.206061	0.219697	0.219697	0.209091
Trachelomegalus sp. Tr54	0.187879	0.19697	0.190909	0.19697	0.190909	0.187879	0.198485	0.204545	0.218182	0.193939	0.184848	0.174242	0.201515	0.189394	0.180303	0.178788	0.177273	0.175758	0.198485	0.209091	0.222727	0.236364	0.228788	0.218182	0.221212	0.225758	0.240909	0.216667	0.225758	0.239394	0.206061	0.178788	0.174242	0.15303	0.212121	0.206061	0.206061	0.193939	0.206061	0.218182	0.20303	0.219697
Trigoniulus corallinus Tco15	0.180303	0.145455	0.143939	0.133333	0.131818	0.125758	0.136364	0.115152	0.124242	0.178788	0.190909	0.201515	0.230303	0.190909	0.198485	0.19697	0.212121	0.210606	0.168182	0.177273	0.180303	0.174242	0.180303	0.187879	0.168182	0.175758	0.172727	0.174242	0.162121	0.233333	0.140909	0.184848	0.157576	0.168182	0.184848	0.204545	0.186364	0.183333	0.166667	0.225758	0.222727	0.225758	0.19697
Anurostreptus barthelemyae Tlb	0.225758	0.206061	0.209091	0.224242	0.201515	0.195455	0.193939	0.209091	0.219697	0.221212	0.224242	0.230303	0.236364	0.228788	0.224242	0.236364	0.225758	0.243939	0.19697	0.193939	0.206061	0.186364	0.193939	0.195455	0.187879	0.198485	0.192424	0.193939	0.183333	0.230303	0.216667	0.213636	0.204545	0.224242	0.222727	0.213636	0.210606	0.206061	0.195455	0.222727	0.212121	0.228788	0.230303	0.193939
Chonecambala crassicauda	0.239394	0.231818	0.215152	0.213636	0.215152	0.219697	0.209091	0.213636	0.227273	0.239394	0.240909	0.243939	0.233333	0.242424	0.234848	0.240909	0.215152	0.239394	0.221212	0.225758	0.233333	0.222727	0.227273	0.216667	0.216667	0.231818	0.218182	0.222727	0.213636	0.228788	0.210606	0.230303	0.222727	0.237879	0.237879	0.227273	0.212121	0.224242	0.236364	0.233333	0.233333	0.230303	0.224242	0.221212	0.190909
Thyropygus allevatus Bb	0.209091	0.206061	0.206061	0.212121	0.19697	0.207576	0.198485	0.207576	0.219697	0.210606	0.209091	0.222727	0.227273	0.227273	0.231818	0.221212	0.213636	0.237879	0.19697	0.195455	0.193939	0.19697	0.201515	0.193939	0.187879	0.2	0.190909	0.2	0.186364	0.215152	0.19697	0.210606	0.2	0.222727	0.209091	0.20303	0.207576	0.230303	0.212121	0.224242	0.218182	0.209091	0.240909	0.201515	0.154545	0.20303

## Sheet: Caption
Table. Estimates of Evolutionary Divergence between Sequences
The number of base differences per site from between sequences are shown. This analysis involved 47 nucleotide sequences. Codon positions included were 1st+2nd+3rd+Noncoding. All ambiguous positions were removed for each sequence pair (pairwise deletion option). There were a total of 660 positions in the final dataset. Evolutionary analyses were conducted in MEGA X [1].
1. Kumar S., Stecher G., Li M., Knyaz C., and Tamura K. (2018). MEGA X: Molecular Evolutionary Genetics Analysis across computing platforms. Molecular Biology and Evolution 35:1547-1549.
Disclaimer: Although utmost care has been taken to ensure the correctness of the caption, the caption text is provided "as is" without any warranty of any kind. Authors advise the user to carefully check the caption prior to its use for any purpose and report any errors or problems to the authors immediately (www.megasoftware.net). In no event shall the authors and their employers be liable for a…
